# Supplementary material for: Probiotics Blunt the Anti-Hypertensive Effect of Blueberry Feeding in Hypertensive Rats without Altering Hippuric Acid Production
Source: PLoS One. 2015 Nov 6;10(11):e0142036. doi: 10.1371/journal.pone.0142036 (PMC4636313; doi:10.1371/journal.pone.0142036)
Supplement: S1 Dataset — (XLSX) [file pone.0142036.s001.xlsx]

## Sheet: Sheet1
		wk1		wk2		wk3		wk4		wk5		wk6		wk7		wk8
	BW	FC	BW	FC	BW	FC	BW	FC	BW	FC	BW	FC	BW	FC	BW	FC	BW	FI	BWgain	efficiency
CON 1	196.7	22	229.3	26	264.7	13.1	282.2	17.2	300	16.1	307	23.1	322.5	17.8	333	17.7	343	1071	146.3	0.136601	19.125	1071
CON 2	206.1	29.1	229.9	20.7	268.7	16.8	281	18.1	289	13.7	305.2	11.9	315.4	16.8	328	20.6	335.6	1033.9	129.5	0.125254	18.4625	1033.9
CON 3	203.2	28.3	225.6	21.8	255.1	19.1	272	10.5	284.4	11.4	286.8	11.7	297	25.7	305	19.8	313.6	1038.1	110.4	0.106348	18.5375	1038.1
CON 4	202.7	26.8	230.4	11.7	263.3	14.9	279.3	22.3	293.2	20.8	297.5	24.1	314.2	23.9	320	25.5	334.5	1190	131.8	0.110756	21.25	1190
CON 5	178.4	24	221.1	28.3	256.7	15.4	271	16.4	290	12.9	295.8	19.3	306	23.1	322.7	13.5	331	1070.3	152.6	0.142577	19.1125	1070.3
CON 6	212.7	22.1	250.3	20.7	286.4	13.6	301.2	12.5	315.5	13.8	321.6	18.9	334	17.8	347	15.3	360	942.9	147.3	0.15622	16.8375	942.9
CON 7	207.4	20.1	242.5	17.3	272	15.6	287	15.7	304.7	19	313.1	18.9	322	20.5	334	9.6	342	956.9	134.6	0.140663	17.0875	956.9
CON 8	185.8	21.2	227.7	17.1	261.2	15	275.9	11.7	296.7	16	307.5	18.4	322	18.1	333	17	346	941.5	160.2	0.170154	16.8125	941.5
BB 1	193.7	23.6	214.7	18.9	251.8	13.5	264.5	15	277.9	14.2	286.1	15.6	294.4	15.5	304	14.7	306.5	917	112.8	0.12301	16.375	917
BB 2	200.6	23.2	220.8	16.7	255.3	16.8	273.8	17.7	284.6	13.3	290.6	14	304.6	14.4	312	16.6	321.2	928.9	120.6	0.129831	16.5875	928.9
BB 3	205.4	28	227.3	25	270.3	19.5	292.3	16.1	304.9	13.5	312.6	17.1	327.2	19.8	337	19.2	346.6	1107.4	141.2	0.127506	19.775	1107.4
BB 4	196.4	28.7	226	18.4	263.6	18.4	278.7	13.7	294.4	16.1	298.2	17.5	306	16.3	312	13.8	324.5	1000.3	128.1	0.128062	17.8625	1000.3
BB 5	185.6	28	226.1	29.6	265.7	24.4	286	11.9	299.5	17.7	306.4	22.7	321	25.5	327.8	15.6	332	1227.8	146.4	0.119238	21.925	1227.8
BB 6	195.9	29.3	237.5	20.1	279.4	12.1	297	7	314.5	10.5	319.1	15.1	334.8	11.9	340.2	10.4	349.7	814.8	153.8	0.188758	14.55	814.8
BB 7	194.2	19.9	227	23.4	258	23.4	273.5	22.7	295.8	19.5	300.4	18.3	311	27.9	326.1	20.5	338.7	1229.2	144.5	0.117556	21.95	1229.2
BB 8	190.4	28	227.6	17.7	263	13.7	283	13	297.7	15	304.2	21.6	322	17	331.2	15.4	344	989.8	153.6	0.155183	17.675	989.8
PRO 1	204.8	34.4	227.9	18.2	269.5	23.3	288.6	18.7	303	13.5	304.8	15.9	319.3	18.3	328	19.4	339.2	1131.9	134.4	0.118738	20.2125	1131.9
PRO 2	188.7	38.7	213.1	25.5	246.2	15.4	257.6	17.1	267.8	15.1	275.7	15.8	285.9	15.1	291.6	13.3	297.5	1092	108.8	0.0996337	19.5	1092
PRO 3	208	26	231.1	27.8	268.7	21	281.6	14.7	296	16.1	297.6	14.4	306	20.1	316.8	18.6	324.5	1110.9	116.5	0.10487	19.8375	1110.9
PRO 4	196.6	26.3	219.3	18	251.5	18.9	267.5	15.6	280	14.1	288	13.5	299	17.5	307.3	13.4	316	961.1	119.4	0.124233	17.1625	961.1
PRO 5	185.7	23	227.7	23.5	262	12.6	283	9.6	296.2	11.8	303.4	12.6	317.3	14.1	327.7	11.1	339	828.1	153.3	0.185123	14.7875	828.1
PRO 6	202.8	24.1	239.6	18	268	17.2	285.3	16.4	300	16.3	303.4	24.6	317.8	22.2	327.3	14.8	342	1075.2	139.2	0.129464	19.2	1075.2
PRO 7	193.6	11.1	232.8	15.7	267	13.6	287.6	16	302.3	14.2	311.4	19.2	324.6	19.4	337.5	10.1	348.6	835.1	155	0.185607	14.9125	835.1
PRO 8	188.2	22.4	222.4	19.3	256.3	15.3	275	12	288.7	18.6	302.5	20	316.7	19.2	332	13.3	347.8	980.7	159.6	0.162741	17.5125	980.7
BB+PRO 1	211	23.1	234.9	19.3	266.7	20.3	284	16.4	295	16	303.1	15.3	313.7	18.9	320.3	15.7	332.6	1015	121.6	0.119803	18.125	1015
BB+PRO 2	197.4	29.3	216.2	23.4	251.5	21.3	267.3	16	281	13.4	287.4	15.8	300.9	23.6	306.9	16.8	313.7	1117.2	116.3	0.1041	19.95	1117.2
BB+PRO 3	197.5	24.6	211.6	3.4	239.5	16.2	254.2	15.1	264.3	13.4	275.4	14	294.3	16	301.4	14.6	309.9	821.1	112.4	0.13689	14.6625	821.1
BB+PRO 4	200.4	28.3	230.9	16.5	267.6	19.4	284.6	15.1	300	15.2	307	16.2	322.7	18.6	332	17.5	341.4	1027.6	141	0.137213	18.35	1027.6
BB+PRO 5	190.7	21.3	234	17	267.7	16	285	15.3	303.4	14.4	310	17	326.4	14.8	334.4	14.4	346	911.4	155.3	0.170397	16.275	911.4
BB+PRO 6	191.8	22.2	235.1	19.4	268.5	19.6	285.5	15.1	305.5	16.3	313.8	17.7	327.3	22.4	335	12.4	346	1015.7	154.2	0.151816	18.1375	1015.7
BB+PRO 7	201.5	28.6	241	22.9	271.6	16.7	286.3	16.4	300.4	16.5	308.6	24.6	325	14.8	332	13.5	341.8	1078	140.3	0.130148	19.25	1078
BB+PRO 8	191	20	231.3	19	265.2	19.2	281.6	15.4	300	14.9	309	21.3	320	17.8	331	13.7	338	989.1	147	0.14862	17.6625	989.1
