# Supplementary material for: Probiotics Blunt the Anti-Hypertensive Effect of Blueberry Feeding in Hypertensive Rats without Altering Hippuric Acid Production
Source: PLoS One. 2015 Nov 6;10(11):e0142036. doi: 10.1371/journal.pone.0142036 (PMC4636313; doi:10.1371/journal.pone.0142036)
Supplement: S2 Dataset — (XLSX) [file pone.0142036.s002.xlsx]

## Sheet: Blood Pressure
RatID	Group	Week	SystolicBP	DiastolicBP
CON1	CON	0	135.6	81.4
CON2	CON	0	157.8	105.6
CON3	CON	0	115.6	69.2
CON4	CON	0	195.8	155
CON5	CON	0	122.6	86
CON6	CON	0	159	104.2
CON7	CON	0	177.8	119.2
CON8	CON	0	144.2	91.2
BB1	BB	0	141.8	88.2
BB2	BB	0	153.8	96.2
BB3	BB	0	162.6	114.8
BB4	BB	0	166.4	113
BB5	BB	0	147.4	106
BB6	BB	0	144.6	97.6
BB7	BB	0	171.6	109
BB8	BB	0	145.6	80
PRO1	PRO	0	169.2	124.4
PRO2	PRO	0	169.4	110.8
PRO3	PRO	0	123	82.6
PRO4	PRO	0	169.2	108.2
PRO5	PRO	0	147.8	93.2
PRO6	PRO	0	144.8	93.6
PRO7	PRO	0	167.6	117
PRO8	PRO	0	157.6	107.4
BB+PRO1	BB+PRO	0	161.4	104.8
BB+PRO2	BB+PRO	0	151.4	97.2
BB+PRO3	BB+PRO	0	133	81.2
BB+PRO4	BB+PRO	0	167.6	116
BB+PRO5	BB+PRO	0	172.6	120.8
BB+PRO6	BB+PRO	0	168.6	104
BB+PRO7	BB+PRO	0	143.8	90.4
BB+PRO8	BB+PRO	0	144.4	97.4
CON1	CON	2	132	81.2
CON2	CON	2	182.2	123
CON3	CON	2	167.6	107.8
CON4	CON	2	177.2	115
CON5	CON	2	175.6	120.4
CON6	CON	2	172.2	118.8
CON7	CON	2	152.4	97
CON8	CON	2	124.2	81.6
BB1	BB	2	158	95
BB2	BB	2	154.8	96.8
BB3	BB	2	182	124.4
BB4	BB	2	169.2	108.2
BB5	BB	2	131.2	87.8
BB6	BB	2	145.6	94.6
BB7	BB	2	182.8	78
BB8	BB	2	156.2	101.2
PRO1	PRO	2	165.2	104.6
PRO2	PRO	2	169.2	115.4
PRO3	PRO	2	154.8	100.2
PRO4	PRO	2	174.8	119
PRO5	PRO	2	174.2	122.8
PRO6	PRO	2	168	112.8
PRO7	PRO	2	160.6	98.4
PRO8	PRO	2	158.6	105.4
BB+PRO1	BB+PRO	2	194.4	132
BB+PRO2	BB+PRO	2	161.8	96
BB+PRO3	BB+PRO	2	171.8	115.6
BB+PRO4	BB+PRO	2	154.2	102
BB+PRO5	BB+PRO	2	129.2	86.8
BB+PRO6	BB+PRO	2	139	85.4
BB+PRO7	BB+PRO	2	165.8	110.6
BB+PRO8	BB+PRO	2	150.4	100
CON1	CON	4	139.6	89
CON2	CON	4	171.8	114.6
CON3	CON	4	159.4	114.2
CON4	CON	4	167.6	114.2
CON5	CON	4	151	82.8
CON6	CON	4	165.6	118.4
CON7	CON	4	151	95.4
CON8	CON	4	184.2	130.2
BB1	BB	4	165.6	109.8
BB2	BB	4	180	104.4
BB3	BB	4	172.8	112.2
BB4	BB	4	174	113.2
BB5	BB	4	160.2	91.6
BB6	BB	4	147.8	98.4
BB7	BB	4	158.2	93
BB8	BB	4	157.2	102.6
PRO1	PRO	4	157.8	102.2
PRO2	PRO	4	155.6	109.4
PRO3	PRO	4	168.4	124.6
PRO4	PRO	4	190.8	131.2
PRO5	PRO	4	174.6	121.2
PRO6	PRO	4	161.6	118.6
PRO7	PRO	4	172.2	116.6
PRO8	PRO	4	184.4	129
BB+PRO1	BB+PRO	4	173.2	123
BB+PRO2	BB+PRO	4	165.75	117.5
BB+PRO3	BB+PRO	4	180.8	124.8
BB+PRO4	BB+PRO	4	182	120.4
BB+PRO5	BB+PRO	4	183.8	135.4
BB+PRO6	BB+PRO	4	158	101
BB+PRO7	BB+PRO	4	161.4	98.2
BB+PRO8	BB+PRO	4	171.4	116.6
CON1	CON	6	188.2	131
CON2	CON	6	179.4	133
CON3	CON	6	162.6	112.8
CON4	CON	6	168.4	114
CON5	CON	6	174.2	131.8
CON6	CON	6	168	119.2
CON7	CON	6	176.4	122.8
CON8	CON	6	196.4	136.6
BB1	BB	6	184.4	133.4
BB2	BB	6	165.8	114.8
BB3	BB	6	165.6	118.2
BB4	BB	6	179.8	125.4
BB5	BB	6	131.8	83.2
BB6	BB	6	155.8	112.2
BB7	BB	6	161.6	108.6
BB8	BB	6	166	110.4
PRO1	PRO	6	146.6	72.4
PRO2	PRO	6	174.4	120.2
PRO3	PRO	6	146	91.8
PRO4	PRO	6	169.2	112.8
PRO5	PRO	6	191.6	146
PRO6	PRO	6	158.8	115.6
PRO7	PRO	6	172.6	120.2
PRO8	PRO	6	139	89.6
BB+PRO1	BB+PRO	6	175	117.4
BB+PRO2	BB+PRO	6	183.8	125.4
BB+PRO3	BB+PRO	6	161.4	106.6
BB+PRO4	BB+PRO	6	167.8	107.8
BB+PRO5	BB+PRO	6	184.2	133.8
BB+PRO6	BB+PRO	6	169.6	131.8
BB+PRO7	BB+PRO	6	153	90.6
BB+PRO8	BB+PRO	6	175	128
CON1	CON	8	162.6	112.2
CON2	CON	8	171.4	115.2
CON3	CON	8	170	125.4
CON4	CON	8	188.2	132.4
CON5	CON	8	185.4	129.6
CON6	CON	8	184.8	127
CON7	CON	8	214.2	149.4
CON8	CON	8	224	190
BB1	BB	8	178.2	134.8
BB2	BB	8	155.2	102.6
BB3	BB	8	175.8	109.8
BB4	BB	8	176.8	127.6
BB5	BB	8	166.2	114.8
BB6	BB	8	177	118.2
BB7	BB	8	136.6	92.8
BB8	BB	8	142.8	94.2
PRO1	PRO	8	165.2	111.2
PRO2	PRO	8	191.6	137.2
PRO3	PRO	8	161	107.8
PRO4	PRO	8	178.6	123.4
PRO5	PRO	8	162.2	112.2
PRO6	PRO	8	167	117
PRO7	PRO	8	184.2	132.4
PRO8	PRO	8	134.5	81.75
BB+PRO1	BB+PRO	8	182.8	132.4
BB+PRO2	BB+PRO	8	181.8	128.6
BB+PRO3	BB+PRO	8	172.4	124.2
BB+PRO4	BB+PRO	8	183.8	124
BB+PRO5	BB+PRO	8	169.2	116.2
BB+PRO6	BB+PRO	8	173	124.6
BB+PRO7	BB+PRO	8	159.25	109.75
BB+PRO8	BB+PRO	8	180.6	128.2
