# Supplementary material for: Probiotics Blunt the Anti-Hypertensive Effect of Blueberry Feeding in Hypertensive Rats without Altering Hippuric Acid Production
Source: PLoS One. 2015 Nov 6;10(11):e0142036. doi: 10.1371/journal.pone.0142036 (PMC4636313; doi:10.1371/journal.pone.0142036)
Supplement: S3 Dataset — (XLSX) [file pone.0142036.s003.xlsx]

## Sheet: HippuricAcid
RatID	Group	Week	HippuricAcid mgperml	Creatininemgperml	HACrRatio
Con 1	CON	4	0.110929	0.276217	0.401602
Con 1	CON	8	0.166041	0.400234	0.414859
Con 2	CON	4	0.0771093	0.326182	0.236399
Con 2	CON	8	0.0859053	0.235681	0.364498
Con 3	CON	4	0.158633	0.637625	0.248787
Con 3	CON	8	0.109259	0.455595	0.239816
Con 4	CON	4	0.131933	0.482188	0.273613
Con 4	CON	8	0.16833	0.43766	0.384615
Con 5	CON	4	0.131933	0.36034	0.366135
Con 5	CON	8	0.136276	0.404193	0.337156
Con 6	CON	4	0.110217	0.341634	0.322617
Con 6	CON	8	0.124828	0.434773	0.287112
Con 7	CON	4	0.0917052	0.351124	0.261176
Con 7	CON	8	0.155967	0.462608	0.337147
Con 8	CON	4	0.109149	0.459983	0.23729
BB 1	BB	4	0.179281	0.334033	0.536716
BB 1	BB	8	0.277773	0.442124	0.628268
BB 2	BB	4	0.159701	0.345605	0.46209
BB 2	BB	8	0.12895	0.251522	0.512677
BB 3	BB	4	0.425632	0.783541	0.543216
BB 3	BB	8	0.235644	0.406416	0.57981
BB 4	BB	4	0.218441	0.447253	0.488405
BB 4	BB	8	0.257166	0.411182	0.625432
BB 5	BB	4	0.292844	0.382788	0.765031
BB 5	BB	8	0.234728	0.346108	0.678195
BB 6	BB	4	0.260449	0.329758	0.789816
BB 6	BB	8	0.424306	0.720871	0.588602
BB 7	BB	4	0.140121	0.29598	0.473414
BB 7	BB	8	0.193058	0.413159	0.467273
BB 8	BB	4	0.145461	0.332693	0.437223
BB 8	BB	8	0.178405	0.289452	0.616353
Pro 1	PRO	4	0.0974012	0.319322	0.305025
Pro 1	PRO	8	0.0790365	0.181377	0.435757
Pro 2	PRO	4	0.110573	0.385233	0.28703
Pro 2	PRO	8	0.0808682	0.184915	0.437327
Pro 3	PRO	4	0.106301	0.389612	0.272839
Pro 3	PRO	8	0.110633	0.264628	0.418069
Pro 4	PRO	4	0.123033	0.4711	0.261162
Pro 4	PRO	8	0.15734	0.386628	0.406956
Pro 5	PRO	4	0.139409	0.455565	0.306013
Pro 5	PRO	8	0.121165	0.37019	0.327305
Pro 6	PRO	4	0.116625	0.373887	0.311926
Pro 6	PRO	8	0.141771	0.40261	0.35213
Pro 7	PRO	4	0.186045	0.605264	0.307378
Pro 7	PRO	8	0.128492	0.294312	0.436583
Pro 8	PRO	4	0.110573	0.432454	0.255688
Pro 8	PRO	8	0.109259	0.366778	0.297889
BB+Pro 1	BB+PRO	4	0.166821	0.365245	0.456737
BB+Pro 1	BB+PRO	8	0.109259	0.206942	0.527971
BB+Pro 2	BB+PRO	4	0.116981	0.227958	0.51317
BB+Pro 2	BB+PRO	8	0.147266	0.227098	0.648471
BB+Pro 3	BB+PRO	4	0.140833	0.267247	0.526977
BB+Pro 3	BB+PRO	8	0.0955216	0.2076	0.460123
BB+Pro 4	BB+PRO	4	0.211677	0.523069	0.404682
BB+Pro 4	BB+PRO	8	0.155509	0.252658	0.61549
BB+Pro 5	BB+PRO	4	0.269705	0.233512	1.15499
BB+Pro 5	BB+PRO	8	0.208627	0.328633	0.634832
BB+Pro 6	BB+PRO	4	0.243717	0.376074	0.648055
BB+Pro 6	BB+PRO	8	0.226486	0.343821	0.658732
BB+Pro 7	BB+PRO	4	0.274689	0.47032	0.584045
BB+Pro 7	BB+PRO	8	0.215954	0.428887	0.503521
BB+Pro 8	BB+PRO	4	0.133713	0.292766	0.456724
BB+Pro 8	BB+PRO	8	0.215496	0.358451	0.601186
