# Supplementary material for: Probiotics Blunt the Anti-Hypertensive Effect of Blueberry Feeding in Hypertensive Rats without Altering Hippuric Acid Production
Source: PLoS One. 2015 Nov 6;10(11):e0142036. doi: 10.1371/journal.pone.0142036 (PMC4636313; doi:10.1371/journal.pone.0142036)
Supplement: S4 Dataset — (XLSX) [file pone.0142036.s004.xlsx]

## Sheet: Sheet1
RatID	Group	week	[Nitrite] (uM)	[Creatinine] (uM)	N Cr Ratio
Con 1	CON	4	0.942029	2441.76	0.0003858
Con 1	CON	8	2.99642	3538.07	0.000846907
Con 2	CON	4	3.26087	2883.45	0.00113089
Con 2	CON	8	2.58276	2083.42	0.00123968
Con 3	CON	4	8.18841	5636.6	0.00145272
Con 3	CON	8	4.99884	4027.46	0.00124119
Con 4	CON	4	11.3043	4262.54	0.00265202
Con 4	CON	8	4.93373	3868.91	0.00127522
Con 5	CON	4	2.02899	3185.41	0.000636963
Con 5	CON	8	3.42996	3573.07	0.000959948
Con 6	CON	4	1.81159	3020.05	0.000599856
Con 6	CON	8	6.79189	3843.39	0.00176716
Con 7	CON	4	4.49275	3103.94	0.00144744
Con 7	CON	8	7.22517	4089.45	0.00176678
Con 8	CON	4	1.73913	4066.25	0.000427699
BB 1	BB	4	0.652174	2952.85	0.000220862
BB 1	BB	8	7.91963	3908.38	0.00202632
BB 2	BB	4	1.23188	3055.15	0.000403215
BB 2	BB	8	1.40776	2223.46	0.000633139
BB 3	BB	4	7.46377	6926.5	0.00107757
BB 3	BB	8	2.73302	3592.72	0.000760709
BB 4	BB	4	3.26087	3953.72	0.00082476
BB 4	BB	8	7.32451	3634.85	0.00201508
BB 5	BB	4	2.02899	3383.84	0.00059961
BB 5	BB	8	5.22922	3059.59	0.00170912
BB 6	BB	4	1.73913	2915.06	0.000596601
BB 6	BB	8	9.18742	6372.5	0.00144173
BB 7	BB	4	0.289855	2616.46	0.000110781
BB 7	BB	8	6.1728	3652.32	0.0016901
BB 8	BB	4	0.869565	2941	0.00029567
BB 8	BB	8	2.78476	2558.76	0.00108832
Pro 1	PRO	4	0.507246	2822.8	0.000179696
Pro 1	PRO	8	0.396813	1603.38	0.000247486
Pro 2	PRO	4	3.4058	3405.46	0.0010001
Pro 2	PRO	8	1.33819	1634.65	0.000818643
Pro 3	PRO	4	3.55072	3444.17	0.00103094
Pro 3	PRO	8	0.983541	2339.32	0.00042044
Pro 4	PRO	4	8.4058	4164.52	0.00201843
Pro 4	PRO	8	6.59433	3417.79	0.00192942
Pro 5	PRO	4	1.81159	4027.2	0.00044984
Pro 5	PRO	8	3.03318	3272.48	0.000926876
Pro 6	PRO	4	0.289855	3305.16	8.76977e-05
Pro 6	PRO	8	3.5235	3559.08	0.000990005
Pro 7	PRO	4	10.7246	5350.53	0.00200441
Pro 7	PRO	8	4.17337	2601.72	0.00160408
Pro 8	PRO	4	5.57971	3822.89	0.00145955
Pro 8	PRO	8	4.71103	3242.32	0.00145298
BB+Pro 1	BB+PRO	4	1.30435	3228.77	0.000403977
BB+Pro 1	BB+PRO	8	1.21823	1829.36	0.00066593
BB+Pro 2	BB+PRO	4	3.62319	2015.15	0.00179798
BB+Pro 2	BB+PRO	8	1.29348	2007.54	0.000644308
BB+Pro 3	BB+PRO	4	1.5942	2362.47	0.000674805
BB+Pro 3	BB+PRO	8	0.438562	1835.18	0.000238975
BB+Pro 4	BB+PRO	4	3.98551	4623.93	0.00086193
BB+Pro 4	BB+PRO	8	1.26253	2233.5	0.00056527
BB+Pro 5	BB+PRO	4	0.217391	2064.25	0.000105313
BB+Pro 5	BB+PRO	8	4.95793	2905.12	0.00170662
BB+Pro 6	BB+PRO	4	3.26087	3324.49	0.000980862
BB+Pro 6	BB+PRO	8	5.97856	3039.38	0.00196703
BB+Pro 7	BB+PRO	4	7.3913	4157.63	0.00177777
BB+Pro 7	BB+PRO	8	7.72289	3791.36	0.00203697
BB+Pro 8	BB+PRO	4	0.652174	2588.05	0.000251995
BB+Pro 8	BB+PRO	8	7.24641	3168.71	0.00228686
