# Supplementary material for: Probiotics Blunt the Anti-Hypertensive Effect of Blueberry Feeding in Hypertensive Rats without Altering Hippuric Acid Production
Source: PLoS One. 2015 Nov 6;10(11):e0142036. doi: 10.1371/journal.pone.0142036 (PMC4636313; doi:10.1371/journal.pone.0142036)
Supplement: S5 Dataset — (XLSX) [file pone.0142036.s005.xlsx]

## Sheet: Sheet1
RatID	Group	week	8-isoprostanes(pg/ml)	Creatinine (pg/ml)	IsoCrRatio
Con 1	CON	8	801.6	4.00234e+08	2.00283e-06
Con 2	CON	8	705.8	2.35681e+08	2.99473e-06
Con 3	CON	8	985.6	4.55595e+08	2.16333e-06
Con 4	CON	8	1540.5	4.3766e+08	3.51986e-06
Con 5	CON	8	932.3	4.04193e+08	2.30657e-06
Con 6	CON	8	1080.4	4.34773e+08	2.48498e-06
Con 7	CON	8	1038.4	4.62608e+08	2.24467e-06
BB 1	BB	8	1151.5	4.42124e+08	2.60447e-06
BB 2	BB	8	957.8	2.51522e+08	3.80802e-06
BB 3	BB	8	1949	4.06416e+08	4.79557e-06
BB 4	BB	8	1301.6	4.11182e+08	3.16551e-06
BB 5	BB	8	1071.9	3.46108e+08	3.09701e-06
BB 6	BB	8	1883.2	7.20871e+08	2.61239e-06
BB 7	BB	8	769.7	4.13159e+08	1.86296e-06
BB 8	BB	8	854.6	2.89452e+08	2.95247e-06
Pro 1	PRO	8	840.6	1.81377e+08	4.63453e-06
Pro 2	PRO	8	722.4	1.84915e+08	3.90666e-06
Pro 3	PRO	8	935.8	2.64628e+08	3.53628e-06
Pro 4	PRO	8	1423.7	3.86628e+08	3.68236e-06
Pro 5	PRO	8	791.2	3.7019e+08	2.13728e-06
Pro 6	PRO	8	937.4	4.0261e+08	2.32831e-06
Pro 7	PRO	8	878.3	2.94312e+08	2.98425e-06
Pro 8	PRO	8	902.9	3.66778e+08	2.4617e-06
BB+Pro 1	BB+PRO	8	807.3	2.06942e+08	3.9011e-06
BB+Pro 2	BB+PRO	8	746.5	2.27098e+08	3.28713e-06
BB+Pro 3	BB+PRO	8	870.3	2.076e+08	4.1922e-06
BB+Pro 4	BB+PRO	8	954.1	2.52658e+08	3.77624e-06
BB+Pro 5	BB+PRO	8	964	3.28633e+08	2.93336e-06
BB+Pro 6	BB+PRO	8	1012.8	3.43821e+08	2.94572e-06
BB+Pro 7	BB+PRO	8	1124.3	4.28887e+08	2.62144e-06
BB+Pro 8	BB+PRO	8	1017	3.58451e+08	2.83721e-06
Con 1	CON	4	1070.4	2.76217e+08	3.87522e-06
Con 2	CON	4	1742.4	3.26182e+08	5.3418e-06
Con 3	CON	4	2191.3	6.37625e+08	3.43666e-06
Con 4	CON	4	3925	4.82188e+08	8.13998e-06
Con 5	CON	4	1183	3.6034e+08	3.28301e-06
Con 6	CON	4	1175.9	3.41634e+08	3.44198e-06
Con 7	CON	4	796.7	3.51124e+08	2.269e-06
Con 8	CON	4	1903.7	4.59983e+08	4.13863e-06
BB 1	BB	4	867.7	3.34033e+08	2.59764e-06
BB 2	BB	4	1197.4	3.45605e+08	3.46464e-06
BB 3	BB	4	2095.3	7.83541e+08	2.67414e-06
BB 4	BB	4	2572.3	4.47253e+08	5.75133e-06
BB 5	BB	4	1260.9	3.82788e+08	3.29399e-06
BB 6	BB	4	1015.7	3.29758e+08	3.08013e-06
BB 7	BB	4	799.3	2.9598e+08	2.70052e-06
BB 8	BB	4	530.5	3.32693e+08	1.59456e-06
Pro 1	PRO	4	1318.1	3.19322e+08	4.12781e-06
Pro 2	PRO	4	1214.2	3.85233e+08	3.15186e-06
Pro 3	PRO	4	1178.5	3.89612e+08	3.02481e-06
Pro 4	PRO	4	1543.7	4.711e+08	3.2768e-06
Pro 5	PRO	4	953.6	4.55565e+08	2.09322e-06
Pro 6	PRO	4	950.1	3.73887e+08	2.54114e-06
Pro 7	PRO	4	3722.8	6.05264e+08	6.15071e-06
Pro 8	PRO	4	1094.2	4.32454e+08	2.53021e-06
BB+Pro 1	BB+PRO	4	1430.6	3.65245e+08	3.91682e-06
BB+Pro 2	BB+PRO	4	967.1	2.27958e+08	4.24245e-06
BB+Pro 3	BB+PRO	4	707.9	2.67247e+08	2.64886e-06
BB+Pro 4	BB+PRO	4	1200.5	5.23069e+08	2.29511e-06
BB+Pro 5	BB+PRO	4	1513.2	2.33512e+08	6.48018e-06
BB+Pro 6	BB+PRO	4	2704.6	3.76074e+08	7.19167e-06
BB+Pro 7	BB+PRO	4	3566.9	4.7032e+08	7.58398e-06
BB+Pro 8	BB+PRO	4	1626.5	2.92766e+08	5.55564e-06
